# Supplementary material for: Dimethyl Bisphenolate Ameliorates Carbon Tetrachloride-Induced Liver Injury by Regulating Oxidative Stress-Related Genes
Source: Molecules. 2023 Dec 7;28(24):7989. doi: 10.3390/molecules28247989 (PMC10746066; doi:10.3390/molecules28247989)
Supplement: Supplementary file 1 [file molecules-28-07989-s001.zip]

Archive with 1 entries (1 files):
- molecules-2637768-supplementary.pdf
